# Supplementary material for: Molecular Characterization of Mycobacterium avium subsp. hominissuis of Two Groups of Lymph Nodes, Being Intradermal Tuberculin or Interferon-Gamma Test Positive and Negative, Isolated from Swiss Cattle at Slaughter
Source: Front Vet Sci. 2018 Mar 5;5:32. doi: 10.3389/fvets.2018.00032 (PMC5844927; doi:10.3389/fvets.2018.00032)
Supplement: Supplementary file 1 [file Table_1.xlsx]

## Sheet: VNTR profile Swiss Isolates
Supplementary Table S1: VNTR profiles of 15 MATR loci and 8 MIRU loci from 26 Swiss MAH isolates and four reference strains MAH ATCC 700898, MAP ATCC 19698, MAA ATCC 25291 and MAS ATCC 49884
			MIRU-VNTR (Thibault et al.)								MATR-VNTR (Inagaki et al.)
Isolate	Group*	INMV profiles**	MIRU-292	MIRU-X3	MIRU-25	MIRU-47	MIRU-3	MIRU-7	MIRU-10	MIRU-32	MATR-1	MATR-2	MATR-3	MATR-4	MATR-5	MATR-6	MATR-7	MATR-8	MATR-9	MATR-11	MATR-12	MATR-13	MATR-14	MATR-15	MATR-16	Origin (Swiss Canton)
MAH ATCC 700898		INMV 18	2	5	2	2	1	1	2	9	2	2	5	2	3	3	3	4	2	5	3	2	4	4	3	-
MAP ATCC 19698		INMV 2	3	2	3	3	2	2	2	8	1	3	2	0	2	2	2	2	2	2	1	0	2	1	3	-
MAA ATCC 25291		INMV 67	2	3	1	3	1	1	2	7	1	2	3	2	3	1	1	2	2	2	1	1	1	2	3	-
MAS ATCC 49884		INMV 99	2	4	1	3	1	1	1	7	1	2	4	2	3	1	1	2	1	1	1	1	3	2	2	-
NTM6	group A	INMV 51	2	4	2	2	1	1	2	8	2	2	4	2	3	1	3	4	2	4	3	2	5	4	2.5	FR
NTM11		INMV 211	0	5	2	2	1	1	2	8	2	0	5	2	1	1	5	3	2	2	3	2	2	2	3	BE/LU
NTM18		INMV 212	3	2	3	3	1	1	5	8	2	3	2	2	3	1	3	2	5	4	2	2	2	2	2	SG/FL
NTM19		INMV 123	2	2	4	3	1	1	1	8	2	2	2	1	2	1	4	1	1	4	3	2	2	2	2	TG/AG
NTM20		INMV 123	2	2	4	3	1	1	1	8	2	2	2	1	2	1	4	1	1	4	3	2	2	2	2	AG
NTM21		INMV 206	3	3	3	3	1	1	5	8	2	3	3	2	3	1	3	2	5	4	2	2	2	2	2	VD/VS
NTM26		INMV 208	0	2	3	3	1	1	5	8	2	0	2	2	3	1	3	2	5	4	2	2	2	2	2	SG/AR
NTM32		INMV 206	3	3	3	3	1	1	5	8	2	3	3	2	3	1	3	2	5	4	2	2	2	2	2	VD
NTM34		INMV 92	2	2	2	2	1	1	2	8	2	2	2	2	3	1	3	4	2	3	3	2	4	4	2.5	FR
NTM39		INMV 206	3	3	3	3	1	1	5	8	2	3	3	2	3	1	3	2	5	4	3	2	2	2	2	BE
NTM46		INMV 92	2	2	2	2	1	1	2	8	2	2	2	2	3	1	3	4	2	5	3	2	4	4	2.5	BE/FR/VD
NTM49		INMV 123	2	2	4	3	1	1	1	8	2	2	2	1	2	1	4	1	1	4	3	2	2	2	2	GR/AG
NTM51		INMV 104	0	5	3	3	1	1	2	8	1	0	5	2	1	3	5	4	2	3	3	2	2	2	2.5	unkown
NTM52		INMV 123	2	2	4	3	1	1	1	8	2	2	2	1	2	1	3	2	1	4	3	2	2	2	2	AG/AI/SG/A
ZH9	group B	INMV 213	3	5	3	3	1	1	2	8	1	3	5	2	3	1	2	2	2	2	2	2	2	2	2	unkown
ZH22		INMV 205	0	3	3	3	1	1	6	8	2	0	3	2	3	1	3	2	6	4	2	2	2	2	2	BL
ZH24		INMV 206	3	3	3	3	1	1	5	8	2	3	3	2	3	1	3	2	5	4	3	2	5	2	2	ZH/LU
ZH34		INMV 206	3	3	3	3	1	1	5	8	2	3	3	2	3	1	3	2	5	4	2	2	2	2	2	ZG/SZ
ZH46		INMV 167	0	3	3	3	1	1	2	8	2	0	3	2	2	2	3	2	2	4	3	2	3	2	2	AG
ZH48		INMV 208	0	2	3	3	1	1	5	8	2	0	2	2	3	1	3	2	5	4	2	2	2	2	2	AG
ZH49		INMV 208	0	2	3	3	1	1	5	8	2	0	2	2	3	1	3	2	5	4	2	2	2	2	2	SO
ZH64		INMV 209	0	3	3	3	1	1	5	8	2	0	3	2	2	3	3	2	5	4	3	2	2	2	2	AG
ZH100		INMV 213	3	5	3	3	1	1	2	8	1	3	5	2	3	0	2	2	2	2	2	2	2	2	2	BE
ZH38		INMV 207	0	1	3	3	1	1	2	8	2	0	1	2	2	2	2	2	2	2	3	2	2	2	3	TG
ZH43		INMV 207	0	1	3	3	1	1	2	8	2	0	1	2	2	2	2	2	2	2	3	2	2	2	2	AG
ZH74		INMV 210	0	1	3	3	1	1	3	8	2	0	1	2	2	2	2	2	3	2	2	2	2	2	2	TG
												=MIRU-292	=MIRU-X3						=MIRU-10
* group A corresponds to isolates obtained from slaughtered cattle with visible altered lymph nodes and group B corresponds to isolates deriving from lymph nodes without any pathological changes of healthy slaughtered cattle
**INMV: INRA Nouzilly MIRU-VNTR
